# Supplementary material for: The phylogeny and metabolic potentials of an n-alkane-degrading Venatorbacter bacterium isolated from deep-sea sediment of the Mariana Trench
Source: Front Microbiol. 2023 Mar 22;14:1108651. doi: 10.3389/fmicb.2023.1108651 (PMC10073702; doi:10.3389/fmicb.2023.1108651)
Supplement: Supplementary file 1 [file Table_1.xlsx]

## Sheet: Table S1
Supplementary Table S1. Cellular fatty acid composition (%) of strain C2-1 and the four closely related species type stains.
Fatty acid	C2-1	"Thalassolituus" marinus IMCC1826	Thalassolituus oleivorans DSM 14913(T)	Oleibacter marinus DSM 24913(T)	Oceanobacter kriegii IFO 15467(T)
C10:0	0.25	0.47	0.41	2.26	0.48
C12:0	1.28	1.85	5.67	6.57	12.1
C14:0	1.42	1.97	10.08	4.13	0.77
C16:0	23.77	11.98	16.44	24.03	14.34
C17:0	0.48	0.57	0.2	0.55	0.47
C18:0	0.9	1.16	4.12	4.08	0.6
C10:0 3-OH	2.43	3.17	1.15	2.07	3.98
C12:0 3-OH	1.01	0.15	4.11	4.31	6.97
C12:1 3-OH	3.9	7.82	ND	ND	ND
Anteiso-C15:0	0.23	0.23	0.15	0.11	0.13
C15:1 ω6c	0.21	0.18	0.36	0.11	ND
C15:1 ω8c	0.37	0.2	0.07	0.18	0.19
Anteiso-C16:0	0.27	0.31	0.17	0.15	0.16
iso-C16:0	0.22	0.27	0.54	0.78	0.16
C16:1 ω5c	0.55	0.54	1.81	0.88	ND
Anteiso-C17:0	0.39	0.33	0.14	0.18	0.16
iso-C17:0	1.16	0.71	ND	0.18	0.1
C17:1 ω6c	0.38	0.49	0.11	ND	0.23
C17:1 ω8c	0.64	0.81	0.87	3.06	0.62
C18:1 ω5c	0.25	0.33	0.16	0.75	ND
C18:1 ω9c	0.43	0.53	5.94	13.09	ND
iso-C19:0	ND	0.27	ND	0.1	ND
Summed Feature 3	50.94	42.27	44.67	24.17	30.32
Summed Feature 4	0.19	0.19	ND	ND	ND
Summed Feature 8	8.07	23.04	0.9	2.31	25.91
Summed Feature 9	0.28	ND	ND	ND	ND

## Sheet: Table S2
Supplementary Table S2. The 16S identities between strain C2-1 and related strains. The hits with <95% identities were ignored. For the genomes with heterogenous 16S rDNA sequences, only the top hits were shown.
Strain name	Gene ID (top hit)	Identity (%)
"Thalassolituus" alkanivorans TMPB967	NR_181884.1	100
"Thalassolituus" hydrocarbonoclasticus alknpb1M-1	CP054475.1	100
"Thalassolituus" sp. ST750PaO-4	MW826835.1	100
"Thalassolituus" marinus EP27-4-3-2	KY457434.1	99.67
"Thalassolituus" marinus EP27-4-3-1	KY457433.1	99.53
"Thalassolituus" pacificus 59MF3M-4	OP320460.1	99.12
"Thalassolituus" sp. T4-6	MT941008.1	99.02
"Thalassolituus" sp. PH52	LC373529.1	99
"Thalassolituus" marinus OA125	MT757129.1	97.58
"Thalassolituus" marinus IMCC1826	NR_108606.1	97.15
"Thalassolituus" marinus IMCC1883	HM569768.1	97.09
Oceanospirillaceae bacterium ASx5O	CP046055.1	96.29
Venatorbacter cucullus ASxL5	MT636545.1	96.29
Thalassolituus oleivorans MIL-1	NR_102806.1	96.23
Thalassolituus oleivorans K188	CP017810.1	96.23
Thalassolituus oleivorans R6-15	CP006829.1	96.23
Thalassolituus oleivorans 4BN06-13	KY655025.1	96.14
Oleibacter marinus	AB435651.1	95.84
Venatorbacter cucullus ASxS5	CP045550.1	95.71
Oceanospirillaceae bacterium ASx5S	MT636546.1	95.71
Oleibacter marinus NBRC 105760	NR_114287.1	95.71
Oleibacter marinus 2O1	NR_112787.1	95.7
Oceanobacter kriegii NBRC 15467	NR_113758.1	95.5
Oleibacter marinus MT4-12	MW675222.1	95.4
Bacterioplanoides sp. SCSIO 12839	CP073745.1	95.37
Bacterioplanoides sp. SCSIO	MZ262881.1	95.35
Thalassolituus sp. H61	KC476293.1	95.19

## Sheet: Table S3
Supplementary Table S3. The GC contents of the Venatorbacter and Thalassolituus species.
Strain Name	GC content (%)
C2-1	53.0982
IMCC1826	53.0466
MT18	52.9781
TMPB967	52.9886
TTPB476	53.0112
ST750PaO-4	53.1094
ASx5O	56.1234
ASxL5	56.1224
ERR1712000.bin1	52.9102
ERR594289.bin1	52.7772
ERR594323.bin1	53.3297
ERR594323.bin2	52.7692
ERR594333.bin1	53.2671
ERR594333.bin2	52.5415
ERR594337.bin1	53.1354
ERR594337.bin2	52.4783
ERR594339.bin1	53.1875
ERR599000.bin1	53.0287
ERR599039.bin1	53.2213
ERR599053.bin1	52.4286
ERR599087.bin1	52.5935
ERR599132.bin1	53.2485
ERR599246.bin1	52.481
ERR868362.bin1	53.2238
ERR868384.bin1	53.276
ERR868390.bin1	52.5248
ERR868398.bin1	52.5464
ERR868467.bin1	52.5845
ERR868467.bin2	53.5295
ERR868480.bin2	53.4587
ERR868486.bin1	52.4808
ERR868500.bin1	52.7367
ERR868500.bin2	53.8992
ERR868511.bin1	52.5772
GCA_018826465.1	53.3973
SRR2046235.bin1	53.0565
SRR2046236.bin1	53.1925
SRR2657213.bin1	55.5765
SRR6050903.bin1	52.7034
SRR6050905.bin1	53.2453
SRR6050921.bin1	52.7922
SRR6050958.bin1	52.8515
SRR6051141.bin1	52.7946
SRR6051181.bin1	53.2469
SRR6051512.bin1	52.7673
SRR6051612.bin1	52.7585
SRR6051617.bin1	52.6817
SRR6051694.bin1	52.8764
SRR6051699.bin1	52.7983
SRR6241617.bin1	53.1635
SRR6979550.bin1	53.0862
T. oleivorans 4BN06-13	46.5227
T. oleivorans K188	46.6196
T. oleivorans MIL-1	46.6256
T. oleivorans R6-15	46.5973

## Sheet: Table S4
Supplementary Table S4. The average nucleotide identity (ANI) values among the Venatorbacter and Thalassolituus species.
	(Clade I) ERR1712000.bin1	(Clade I) ERR594289.bin1	(Clade I) ERR594323.bin2	(Clade I) ERR594333.bin2	(Clade I) ERR594337.bin2	(Clade I) ERR599053.bin1	(Clade I) ERR599087.bin1	(Clade I) ERR599246.bin1	(Clade I) ERR868390.bin1	(Clade I) ERR868398.bin1	(Clade I) ERR868467.bin1	(Clade I) ERR868486.bin1	(Clade I) ERR868500.bin1	(Clade I) ERR868511.bin1	(Clade II) ERR594323.bin1	(Clade II) ERR594337.bin1	(Clade II) ERR594339.bin1	(Clade II) ERR599039.bin1	(Clade II) ERR599132.bin1	(Clade II) ERR868362.bin1	(Clade II) ERR868384.bin1	(Clade II) ERR868467.bin2	(Clade II) ERR868480.bin2	(Clade II) ERR868500.bin2	(Clade III) SRR2657213.bin1	(Clade IV) IMCC1826	(Clade V) SRR6050903.bin1	(Clade V) SRR6050905.bin1	(Clade V) SRR6050921.bin1	(Clade V) SRR6050958.bin1	(Clade V) SRR6051141.bin1	(Clade V) SRR6051181.bin1	(Clade V) SRR6051512.bin1	(Clade V) SRR6051612.bin1	(Clade V) SRR6051617.bin1	(Clade V) SRR6051694.bin1	(Clade V) SRR6051699.bin1	(Clade V) SRR6979550.bin1	(Clade VI) C2	(Clade VI) ERR594333.bin1	(Clade VI) ERR599000.bin1	(Clade VI) GCA_018826465.1	(Clade VI) MT18	(Clade VI) SRR2046235.bin1	(Clade VI) SRR2046236.bin1	(Clade VI) SRR6241617.bin1	(Clade VI) ST750PaO-4	(Clade VI) TMPB967	(Clade VI) TTPB476
(Clade I) ERR1712000.bin1	100	97.9609	98.744	97.7198	99.1195	97.549	99.1842	99.4168	99.3421	99.3366	99.3687	97.6262	99.4774	99.1158	81.4873	84.3474	81.6713	81.6715	81.6724	81.5326	81.5137	81.1297	81.8859	80.5777	79.1292	79.3603	78.7804	78.9601	78.5461	78.706	78.8796	N.A	78.7659	78.847	N.A	N.A	78.8862	78.4995	79.3369	79.1956	78.5965	N.A	79.3906	79.2016	79.3783	79.1535	79.3667	79.3435	79.5624
(Clade I) ERR594289.bin1	97.9609	100	97.3669	96.2536	98.2186	96.7926	98.8647	99.0617	99.084	99.0784	99.1649	96.8591	98.8901	98.4179	80.4389	N.A	80.7486	80.9337	80.9178	80.9871	80.7201	79.9623	80.4082	N.A	77.9315	78.3527	N.A	N.A	N.A	N.A	N.A	N.A	N.A	N.A	N.A	N.A	77.6921	N.A	78.0695	N.A	N.A	N.A	78.719	78.8845	78.6963	78.7588	78.3583	78.4094	78.5718
(Clade I) ERR594323.bin2	98.744	97.3669	100	97.57	99.1567	97.2874	99.2337	99.2674	99.3544	99.3215	99.3316	97.2791	99.2554	98.8785	80.1002	80.7638	81.0917	81.1403	81.1232	81.0522	81.0301	80.4995	80.6881	80.0218	78.4895	78.549	77.9408	N.A	N.A	N.A	77.8964	N.A	N.A	77.9613	N.A	N.A	77.7927	78.0555	78.5931	N.A	N.A	N.A	78.8156	78.8151	78.7082	78.4709	78.5913	78.5276	78.6784
(Clade I) ERR594333.bin2	97.7198	96.2536	97.57	100	97.4736	96.0393	98.5116	98.4665	98.5306	98.4686	98.4342	96.6524	98.4551	97.8278	80.5559	N.A	80.3132	80.3305	80.384	80.3949	80.2533	79.678	79.9727	N.A	77.7352	77.8379	N.A	N.A	N.A	N.A	N.A	N.A	N.A	N.A	N.A	N.A	78.5163	N.A	N.A	N.A	N.A	N.A	80.6592	80.4624	80.925	N.A	80.5557	N.A	N.A
(Clade I) ERR594337.bin2	99.1195	98.2186	99.1567	97.4736	100	97.6631	99.6326	99.6451	99.6262	99.5679	99.6673	97.7334	99.6512	99.571	81.192	79.9743	81.5514	81.5774	81.654	81.5253	81.4732	80.7671	81.3084	80.6496	78.8249	79.1621	78.4272	78.7667	77.8927	78.5262	78.463	78.2981	78.4295	78.5012	78.2766	N.A	78.4758	78.152	78.9394	79.0296	78.1541	N.A	79.1967	79.1393	79.1182	78.8737	78.9443	79.0129	79.2286
(Clade I) ERR599053.bin1	97.549	96.7926	97.2874	96.0393	97.6631	100	97.7896	97.7925	97.9112	97.8754	97.8432	99.6532	97.7573	97.6745	81.2295	82.6029	81.6274	81.6892	81.6251	81.6551	81.4564	80.7721	81.2191	80.6169	79.0616	79.9108	78.788	79.0936	78.5363	78.9919	78.8181	78.6639	78.8739	78.98	79.3989	N.A	78.8171	78.4489	79.3065	79.0764	78.6389	N.A	79.4606	79.5551	79.5561	79.1109	79.2564	79.4517	79.6049
(Clade I) ERR599087.bin1	99.1842	98.8647	99.2337	98.5116	99.6326	97.7896	100	99.9121	99.9092	99.9111	99.9096	97.903	99.9071	99.873	81.3844	83.5199	81.7874	81.7661	81.7081	81.618	81.441	80.823	81.3929	80.4043	79.3088	79.7997	78.8788	79.1567	78.5543	78.883	78.8056	78.6769	78.8521	79.0652	79.2572	79.3634	78.8585	78.4428	79.4899	79.1794	78.489	78.553	79.6314	79.4259	79.4277	79.2046	79.3678	79.5242	79.654
(Clade I) ERR599246.bin1	99.4168	99.0617	99.2674	98.4665	99.6451	97.7925	99.9121	100	99.9626	99.9623	99.9783	97.9587	99.9474	99.9755	81.3958	83.4863	81.631	81.6431	81.6921	81.6147	81.414	80.7737	81.4526	80.5144	79.1795	79.754	78.7769	78.9744	78.5456	78.7925	78.8229	78.5574	78.8007	78.9772	79.3382	79.2453	78.816	78.4765	79.4057	79.186	78.5634	78.8289	79.6374	79.4322	79.5132	79.1433	79.2986	79.4155	79.5541
(Clade I) ERR868390.bin1	99.3421	99.084	99.3544	98.5306	99.6262	97.9112	99.9092	99.9626	100	99.9612	99.9891	98.0006	99.9236	99.9713	81.3853	83.2045	81.7566	81.7559	81.7388	81.6723	81.4986	80.8195	81.531	80.503	79.2541	79.8713	78.8318	79.0508	78.5584	78.8694	78.7614	78.7108	78.8532	78.9934	79.3066	79.3896	78.7999	78.3968	79.4647	79.18	78.6121	78.5266	79.6998	79.5143	79.4399	79.2036	79.3872	79.5127	79.7177
(Clade I) ERR868398.bin1	99.3366	99.0784	99.3215	98.4686	99.5679	97.8754	99.9111	99.9623	99.9612	100	99.9824	97.9816	99.9679	99.9873	81.3706	83.5186	81.678	81.738	81.7983	81.6149	81.5025	80.7564	81.4625	80.5524	79.22	79.803	78.7464	79.0312	78.6001	78.8122	78.7517	78.5602	78.9135	78.9637	79.2609	79.463	78.7841	78.4512	79.3513	79.171	78.6091	78.3445	79.6187	79.3624	79.4087	79.1465	79.2621	79.4056	79.5733
(Clade I) ERR868467.bin1	99.3687	99.1649	99.3316	98.4342	99.6673	97.8432	99.9096	99.9783	99.9891	99.9824	100	97.9712	99.9435	99.9771	81.5026	83.5957	81.7217	81.7688	81.862	81.7487	81.5235	80.7424	81.5905	80.6498	79.2193	79.7541	78.7571	78.9069	78.6254	78.8264	78.7805	78.5193	78.7758	79.0046	79.2638	79.2821	78.8084	78.4261	79.348	79.2113	78.5662	78.6205	79.5869	79.3895	79.4243	79.196	79.2332	79.3749	79.539
(Clade I) ERR868486.bin1	97.6262	96.8591	97.2791	96.6524	97.7334	99.6532	97.903	97.9587	98.0006	97.9816	97.9712	100	97.9666	97.9588	81.4971	82.9101	81.5901	81.5794	81.5807	81.5599	81.3496	80.8168	81.284	80.5711	79.2059	79.8295	78.6809	78.9943	78.8256	78.9869	78.9618	78.7926	78.7526	79.0376	79.7289	78.9103	78.72	78.533	79.3611	79.1281	78.5778	78.6932	79.5604	79.5441	79.6084	79.2022	79.3132	79.431	79.6319
(Clade I) ERR868500.bin1	99.4774	98.8901	99.2554	98.4551	99.6512	97.7573	99.9071	99.9474	99.9236	99.9679	99.9435	97.9666	100	99.9051	81.4932	83.6691	81.5974	81.5321	81.6297	81.4963	81.4706	80.9122	81.5016	80.4982	79.0431	79.3786	78.463	78.6993	78.4056	78.6491	78.6666	78.4279	78.477	78.7304	78.8632	78.7783	78.6318	78.3318	79.074	79.0911	78.4643	78.14	79.485	79.2198	79.3169	78.9608	79.0363	79.1053	79.3177
(Clade I) ERR868511.bin1	99.1158	98.4179	98.8785	97.8278	99.571	97.6745	99.873	99.9755	99.9713	99.9873	99.9771	97.9588	99.9051	100	81.2908	83.2001	81.5302	81.4901	81.5173	81.4432	81.3293	80.6127	81.3072	80.2309	79.0089	79.6084	78.7344	78.8534	78.352	78.8528	78.7725	78.4009	78.6757	78.8672	79.2639	79.2782	78.7482	78.2804	79.2075	79.1315	78.3655	N.A	79.5252	79.4833	79.4672	79.1086	79.1925	79.347	79.501
(Clade II) ERR594323.bin1	81.4873	80.4389	80.1002	80.5559	81.192	81.2295	81.3844	81.3958	81.3853	81.3706	81.5026	81.4971	81.4932	81.2908	100	98.0712	99.4912	99.4618	99.4622	99.473	99.468	99.4304	99.062	98.8212	78.7571	78.1768	N.A	N.A	N.A	N.A	78.0272	N.A	N.A	78.0928	N.A	N.A	78.0082	77.8371	78.1252	N.A	N.A	N.A	78.2683	78.15	78.0524	78.0761	78.2391	78.2324	78.1797
(Clade II) ERR594337.bin1	84.3474	N.A	80.7638	N.A	79.9743	82.6029	83.5199	83.4863	83.2045	83.5186	83.5957	82.9101	83.6691	83.2001	98.0712	100	97.7826	97.7694	97.8307	97.8189	97.8541	97.7577	96.6683	96.104	77.9266	N.A	N.A	N.A	N.A	N.A	N.A	N.A	N.A	N.A	N.A	N.A	N.A	N.A	N.A	N.A	N.A	N.A	N.A	77.4857	N.A	N.A	N.A	N.A	N.A
(Clade II) ERR594339.bin1	81.6713	80.7486	81.0917	80.3132	81.5514	81.6274	81.7874	81.631	81.7566	81.678	81.7217	81.5901	81.5974	81.5302	99.4912	97.7826	100	99.9753	99.9839	99.982	99.9784	99.9687	99.9162	99.9306	79.3122	79.0758	78.6566	78.7134	78.6033	78.4453	78.5901	78.8052	78.7562	78.7327	78.5898	78.7556	78.6981	78.2752	78.8492	78.3316	78.2157	78.365	78.8749	78.8264	78.7413	78.7212	78.9129	78.9463	78.9624
(Clade II) ERR599039.bin1	81.6715	80.9337	81.1403	80.3305	81.5774	81.6892	81.7661	81.6431	81.7559	81.738	81.7688	81.5794	81.5321	81.4901	99.4618	97.7694	99.9753	100	99.9955	99.9974	99.9792	99.9718	99.946	99.9646	79.3068	79.0137	78.6863	78.8008	78.6197	78.4859	78.6331	78.7622	78.7363	78.7731	78.5695	78.8013	78.6647	78.2967	78.7901	78.2463	78.2066	78.5318	78.8637	78.7142	78.6658	78.6798	78.8182	78.8856	78.8445
(Clade II) ERR599132.bin1	81.6724	80.9178	81.1232	80.384	81.654	81.6251	81.7081	81.6921	81.7388	81.7983	81.862	81.5807	81.6297	81.5173	99.4622	97.8307	99.9839	99.9955	100	99.9928	99.9615	99.9582	99.9396	99.9566	79.3088	78.9216	78.663	78.708	78.7068	78.3948	78.6685	78.6355	78.6166	78.736	78.6219	78.6474	78.664	78.3369	78.7215	78.2169	78.2362	78.4679	78.7485	78.7142	78.6608	78.6933	78.771	78.7791	78.7601
(Clade II) ERR868362.bin1	81.5326	80.9871	81.0522	80.3949	81.5253	81.6551	81.618	81.6147	81.6723	81.6149	81.7487	81.5599	81.4963	81.4432	99.473	97.8189	99.982	99.9974	99.9928	100	99.9809	99.9505	99.9249	99.9628	79.2123	78.9011	78.6246	78.6851	78.6056	78.324	78.6381	78.5847	78.632	78.7545	78.5202	78.6461	78.6556	78.3148	78.7329	78.2369	78.2041	78.4321	78.7855	78.6217	78.663	78.6999	78.7793	78.805	78.7596
(Clade II) ERR868384.bin1	81.5137	80.7201	81.0301	80.2533	81.4732	81.4564	81.441	81.414	81.4986	81.5025	81.5235	81.3496	81.4706	81.3293	99.468	97.8541	99.9784	99.9792	99.9615	99.9809	100	99.9245	99.8793	99.846	79.0395	78.6635	78.3636	78.4542	78.3766	78.1507	78.3983	78.3446	78.5104	78.447	78.2544	78.4695	78.4763	78.0984	78.6	78.1305	78.0484	78.0185	78.5924	78.5349	78.4914	78.5748	78.5819	78.6767	78.6695
(Clade II) ERR868467.bin2	81.1297	79.9623	80.4995	79.678	80.7671	80.7721	80.823	80.7737	80.8195	80.7564	80.7424	80.8168	80.9122	80.6127	99.4304	97.7577	99.9687	99.9718	99.9582	99.9505	99.9245	100	99.7354	99.6403	78.7092	78.1275	77.9204	77.9472	77.8429	77.7176	77.8878	78.0141	77.9547	78.0523	77.1665	77.6303	78.0192	77.8164	78.1329	77.9345	77.6923	N.A	78.151	78.0205	77.9929	78.0322	78.1669	78.1674	78.1285
(Clade II) ERR868480.bin2	81.8859	80.4082	80.6881	79.9727	81.3084	81.2191	81.3929	81.4526	81.531	81.4625	81.5905	81.284	81.5016	81.3072	99.062	96.6683	99.9162	99.946	99.9396	99.9249	99.8793	99.7354	100	98.5304	78.6261	78.4837	78.2351	78.1974	78.1236	78.203	78.2762	78.0434	78.2025	78.4521	N.A	N.A	78.4056	77.925	78.43	77.7703	N.A	N.A	78.4279	78.4014	78.343	78.3761	78.4045	78.4647	78.4442
(Clade II) ERR868500.bin2	80.5777	N.A	80.0218	N.A	80.6496	80.6169	80.4043	80.5144	80.503	80.5524	80.6498	80.5711	80.4982	80.2309	98.8212	96.104	99.9306	99.9646	99.9566	99.9628	99.846	99.6403	98.5304	100	78.2863	77.7744	N.A	N.A	N.A	N.A	77.8231	N.A	N.A	N.A	N.A	N.A	77.6293	N.A	78.2818	N.A	N.A	N.A	78.036	78.0157	78.0394	78.0667	77.9807	78.1053	78.1059
(Clade III) SRR2657213.bin1	79.1292	77.9315	78.4895	77.7352	78.8249	79.0616	79.3088	79.1795	79.2541	79.22	79.2193	79.2059	79.0431	79.0089	78.7571	77.9266	79.3122	79.3068	79.3088	79.2123	79.0395	78.7092	78.6261	78.2863	100	78.7494	79.0569	79.3251	79.2633	78.9794	79.1552	79.078	79.669	79.0359	79.6232	80.0501	79.1168	78.6575	79.5409	79.0304	79.1069	79.1225	79.4228	79.4182	79.3072	79.3702	79.5606	79.4592	79.5446
(Clade IV) IMCC1826	79.3603	78.3527	78.549	77.8379	79.1621	79.9108	79.7997	79.754	79.8713	79.803	79.7541	79.8295	79.3786	79.6084	78.1768	N.A	79.0758	79.0137	78.9216	78.9011	78.6635	78.1275	78.4837	77.7744	78.7494	100	79.2637	79.3833	79.1973	79.3705	79.1431	78.9823	79.6669	79.2242	79.1333	80.1512	79.1682	78.9564	79.813	78.9867	78.929	79.3096	80.1285	80.0776	79.6336	79.5818	79.8909	80.0369	79.8389
(Clade V) SRR6050903.bin1	78.7804	N.A	77.9408	N.A	78.4272	78.788	78.8788	78.7769	78.8318	78.7464	78.7571	78.6809	78.463	78.7344	N.A	N.A	78.6566	78.6863	78.663	78.6246	78.3636	77.9204	78.2351	N.A	79.0569	79.2637	100	98.9163	98.9234	98.81	99.5027	98.6729	98.7685	99.2165	98.2412	98.7426	99.5393	97.6284	88.6851	87.8217	87.6561	87.8184	88.7077	88.7394	88.6297	88.5085	88.7365	88.5222	88.5441
(Clade V) SRR6050905.bin1	78.9601	N.A	N.A	N.A	78.7667	79.0936	79.1567	78.9744	79.0508	79.0312	78.9069	78.9943	78.6993	78.8534	N.A	N.A	78.7134	78.8008	78.708	78.6851	78.4542	77.9472	78.1974	N.A	79.3251	79.3833	98.9163	100	98.3069	98.5102	99.3326	98.046	98.2428	98.9214	98.001	97.9238	99.3956	97.3381	88.6756	87.7458	87.3242	87.7186	88.5303	88.5937	88.3632	88.3873	88.5022	88.3828	88.4858
(Clade V) SRR6050921.bin1	78.5461	N.A	N.A	N.A	77.8927	78.5363	78.5543	78.5456	78.5584	78.6001	78.6254	78.8256	78.4056	78.352	N.A	N.A	78.6033	78.6197	78.7068	78.6056	78.3766	77.8429	78.1236	N.A	79.2633	79.1973	98.9234	98.3069	100	97.8985	99.1328	97.2616	97.4454	98.7257	96.9369	96.4355	99.1878	96.9721	88.2372	87.2147	86.5435	86.9624	88.5057	88.1571	88.2664	88.0969	88.303	88.0833	88.1759
(Clade V) SRR6050958.bin1	78.706	N.A	N.A	N.A	78.5262	78.9919	78.883	78.7925	78.8694	78.8122	78.8264	78.9869	78.6491	78.8528	N.A	N.A	78.4453	78.4859	78.3948	78.324	78.1507	77.7176	78.203	N.A	78.9794	79.3705	98.81	98.5102	97.8985	100	99.204	98.1411	97.8169	98.9213	97.6585	98.1675	99.3013	97.0809	88.5166	87.4453	87.3012	87.3553	88.5869	88.4459	88.3833	88.0205	88.4121	88.5169	88.4615
(Clade V) SRR6051141.bin1	78.8796	N.A	77.8964	N.A	78.463	78.8181	78.8056	78.8229	78.7614	78.7517	78.7805	78.9618	78.6666	78.7725	78.0272	N.A	78.5901	78.6331	78.6685	78.6381	78.3983	77.8878	78.2762	77.8231	79.1552	79.1431	99.5027	99.3326	99.1328	99.204	100	99.8551	99.7526	99.9057	99.7517	99.8405	99.9559	98.2263	88.7393	88.3416	88.1292	88.7642	88.9812	88.9453	88.7937	88.8424	88.9058	88.8758	88.8028
(Clade V) SRR6051181.bin1	N.A	N.A	N.A	N.A	78.2981	78.6639	78.6769	78.5574	78.7108	78.5602	78.5193	78.7926	78.4279	78.4009	N.A	N.A	78.8052	78.7622	78.6355	78.5847	78.3446	78.0141	78.0434	N.A	79.078	78.9823	98.6729	98.046	97.2616	98.1411	99.8551	100	97.0731	98.5606	96.0767	95.9512	99.0174	96.6006	88.5148	87.5453	86.6367	86.6562	88.6279	88.1989	88.3207	88.0252	88.4225	88.3515	88.3932
(Clade V) SRR6051512.bin1	78.7659	N.A	N.A	N.A	78.4295	78.8739	78.8521	78.8007	78.8532	78.9135	78.7758	78.7526	78.477	78.6757	N.A	N.A	78.7562	78.7363	78.6166	78.632	78.5104	77.9547	78.2025	N.A	79.669	79.6669	98.7685	98.2428	97.4454	97.8169	99.7526	97.0731	100	98.6713	97.5875	96.634	99.1179	96.8227	88.8587	87.9152	87.4303	88.203	89.0799	88.9671	88.7287	88.8441	88.9375	88.9532	88.8744
(Clade V) SRR6051612.bin1	78.847	N.A	77.9613	N.A	78.5012	78.98	79.0652	78.9772	78.9934	78.9637	79.0046	79.0376	78.7304	78.8672	78.0928	N.A	78.7327	78.7731	78.736	78.7545	78.447	78.0523	78.4521	N.A	79.0359	79.2242	99.2165	98.9214	98.7257	98.9213	99.9057	98.5606	98.6713	100	99.3142	98.7853	99.7495	97.8678	88.8302	88.1979	88.1893	88.4428	88.938	88.8734	88.846	88.8488	88.8869	88.8675	88.7365
(Clade V) SRR6051617.bin1	N.A	N.A	N.A	N.A	78.2766	79.3989	79.2572	79.3382	79.3066	79.2609	79.2638	79.7289	78.8632	79.2639	N.A	N.A	78.5898	78.5695	78.6219	78.5202	78.2544	77.1665	N.A	N.A	79.6232	79.1333	98.2412	98.001	96.9369	97.6585	99.7517	96.0767	97.5875	99.3142	100	95.2406	98.8543	95.9926	88.1535	87.3225	86.6949	86.37	88.512	88.2546	87.8575	88.0187	88.5145	88.3561	88.2949
(Clade V) SRR6051694.bin1	N.A	N.A	N.A	N.A	N.A	N.A	79.3634	79.2453	79.3896	79.463	79.2821	78.9103	78.7783	79.2782	N.A	N.A	78.7556	78.8013	78.6474	78.6461	78.4695	77.6303	N.A	N.A	80.0501	80.1512	98.7426	97.9238	96.4355	98.1675	99.8405	95.9512	96.634	98.7853	95.2406	100	98.6134	95.7934	87.8477	87.1329	86.4366	85.1189	87.9786	88.3492	88.0099	87.4303	88.0498	88.1187	88.4086
(Clade V) SRR6051699.bin1	78.8862	77.6921	77.7927	78.5163	78.4758	78.8171	78.8585	78.816	78.7999	78.7841	78.8084	78.72	78.6318	78.7482	78.0082	N.A	78.6981	78.6647	78.664	78.6556	78.4763	78.0192	78.4056	77.6293	79.1168	79.1682	99.5393	99.3956	99.1878	99.3013	99.9559	99.0174	99.1179	99.7495	98.8543	98.6134	100	98.3127	88.8644	88.4686	88.1918	88.7645	88.915	88.9313	88.8537	88.834	88.837	88.8289	88.7441
(Clade V) SRR6979550.bin1	78.4995	N.A	78.0555	N.A	78.152	78.4489	78.4428	78.4765	78.3968	78.4512	78.4261	78.533	78.3318	78.2804	77.8371	N.A	78.2752	78.2967	78.3369	78.3148	78.0984	77.8164	77.925	N.A	78.6575	78.9564	97.6284	97.3381	96.9721	97.0809	98.2263	96.6006	96.8227	97.8678	95.9926	95.7934	98.3127	100	88.2976	87.758	87.479	87.7982	88.425	88.2998	88.3104	87.9998	88.3053	88.0671	88.2287
(Clade VI) C2	79.3369	78.0695	78.5931	N.A	78.9394	79.3065	79.4899	79.4057	79.4647	79.3513	79.348	79.3611	79.074	79.2075	78.1252	N.A	78.8492	78.7901	78.7215	78.7329	78.6	78.1329	78.43	78.2818	79.5409	79.813	88.6851	88.6756	88.2372	88.5166	88.7393	88.5148	88.8587	88.8302	88.1535	87.8477	88.8644	88.2976	100	97.4543	97.427	97.8349	97.5388	97.4525	97.5818	97.6505	97.798	97.6956	97.7006
(Clade VI) ERR594333.bin1	79.1956	N.A	N.A	N.A	79.0296	79.0764	79.1794	79.186	79.18	79.171	79.2113	79.1281	79.0911	79.1315	N.A	N.A	78.3316	78.2463	78.2169	78.2369	78.1305	77.9345	77.7703	N.A	79.0304	78.9867	87.8217	87.7458	87.2147	87.4453	88.3416	87.5453	87.9152	88.1979	87.3225	87.1329	88.4686	87.758	97.4543	100	98.8882	96.233	98.9276	97.6272	97.7232	97.202	97.1665	97.5023	97.3211
(Clade VI) ERR599000.bin1	78.5965	N.A	N.A	N.A	78.1541	78.6389	78.489	78.5634	78.6121	78.6091	78.5662	78.5778	78.4643	78.3655	N.A	N.A	78.2157	78.2066	78.2362	78.2041	78.0484	77.6923	N.A	N.A	79.1069	78.929	87.6561	87.3242	86.5435	87.3012	88.1292	86.6367	87.4303	88.1893	86.6949	86.4366	88.1918	87.479	97.427	98.8882	100	95.3782	98.6954	97.3801	97.3983	97.1452	96.9371	97.0993	97.0576
(Clade VI) GCA_018826465.1	N.A	N.A	N.A	N.A	N.A	N.A	78.553	78.8289	78.5266	78.3445	78.6205	78.6932	78.14	N.A	N.A	N.A	78.365	78.5318	78.4679	78.4321	78.0185	N.A	N.A	N.A	79.1225	79.3096	87.8184	87.7186	86.9624	87.3553	88.7642	86.6562	88.203	88.4428	86.37	85.1189	88.7645	87.7982	97.8349	96.233	95.3782	99.9999	96.6677	96.4312	96.1079	97.3196	96.9904	96.9263	96.7413
(Clade VI) MT18	79.3906	78.719	78.8156	80.6592	79.1967	79.4606	79.6314	79.6374	79.6998	79.6187	79.5869	79.5604	79.485	79.5252	78.2683	N.A	78.8749	78.8637	78.7485	78.7855	78.5924	78.151	78.4279	78.036	79.4228	80.1285	88.7077	88.5303	88.5057	88.5869	88.9812	88.6279	89.0799	88.938	88.512	87.9786	88.915	88.425	97.5388	98.9276	98.6954	96.6677	100	98.1853	98.248	97.4457	97.5505	97.5963	97.6368
(Clade VI) SRR2046235.bin1	79.2016	78.8845	78.8151	80.4624	79.1393	79.5551	79.4259	79.4322	79.5143	79.3624	79.3895	79.5441	79.2198	79.4833	78.15	77.4857	78.8264	78.7142	78.7142	78.6217	78.5349	78.0205	78.4014	78.0157	79.4182	80.0776	88.7394	88.5937	88.1571	88.4459	88.9453	88.1989	88.9671	88.8734	88.2546	88.3492	88.9313	88.2998	97.4525	97.6272	97.3801	96.4312	98.1853	100	99.9463	97.2555	97.3649	97.5202	97.441
(Clade VI) SRR2046236.bin1	79.3783	78.6963	78.7082	80.925	79.1182	79.5561	79.4277	79.5132	79.4399	79.4087	79.4243	79.6084	79.3169	79.4672	78.0524	N.A	78.7413	78.6658	78.6608	78.663	78.4914	77.9929	78.343	78.0394	79.3072	79.6336	88.6297	88.3632	88.2664	88.3833	88.7937	88.3207	88.7287	88.846	87.8575	88.0099	88.8537	88.3104	97.5818	97.7232	97.3983	96.1079	98.248	99.9463	100	97.3827	97.3624	97.5482	97.6099
(Clade VI) SRR6241617.bin1	79.1535	78.7588	78.4709	N.A	78.8737	79.1109	79.2046	79.1433	79.2036	79.1465	79.196	79.2022	78.9608	79.1086	78.0761	N.A	78.7212	78.6798	78.6933	78.6999	78.5748	78.0322	78.3761	78.0667	79.3702	79.5818	88.5085	88.3873	88.0969	88.0205	88.8424	88.0252	88.8441	88.8488	88.0187	87.4303	88.834	87.9998	97.6505	97.202	97.1452	97.3196	97.4457	97.2555	97.3827	100	98.9283	97.5205	97.5012
(Clade VI) ST750PaO-4	79.3667	78.3583	78.5913	80.5557	78.9443	79.2564	79.3678	79.2986	79.3872	79.2621	79.2332	79.3132	79.0363	79.1925	78.2391	N.A	78.9129	78.8182	78.771	78.7793	78.5819	78.1669	78.4045	77.9807	79.5606	79.8909	88.7365	88.5022	88.303	88.4121	88.9058	88.4225	88.9375	88.8869	88.5145	88.0498	88.837	88.3053	97.798	97.1665	96.9371	96.9904	97.5505	97.3649	97.3624	98.9283	100	97.5699	97.6051
(Clade VI) TMPB967	79.3435	78.4094	78.5276	N.A	79.0129	79.4517	79.5242	79.4155	79.5127	79.4056	79.3749	79.431	79.1053	79.347	78.2324	N.A	78.9463	78.8856	78.7791	78.805	78.6767	78.1674	78.4647	78.1053	79.4592	80.0369	88.5222	88.3828	88.0833	88.5169	88.8758	88.3515	88.9532	88.8675	88.3561	88.1187	88.8289	88.0671	97.6956	97.5023	97.0993	96.9263	97.5963	97.5202	97.5482	97.5205	97.5699	100	99.9884
(Clade VI) TTPB476	79.5624	78.5718	78.6784	N.A	79.2286	79.6049	79.654	79.5541	79.7177	79.5733	79.539	79.6319	79.3177	79.501	78.1797	N.A	78.9624	78.8445	78.7601	78.7596	78.6695	78.1285	78.4442	78.1059	79.5446	79.8389	88.5441	88.4858	88.1759	88.4615	88.8028	88.3932	88.8744	88.7365	88.2949	88.4086	88.7441	88.2287	97.7006	97.3211	97.0576	96.7413	97.6368	97.441	97.6099	97.5012	97.6051	99.9884	100
(Clade VII) ASx5O	78.8545	N.A	77.9215	N.A	78.5697	78.7516	78.9495	78.931	79.0473	78.9842	78.9781	78.7425	78.6938	78.6827	77.9917	N.A	78.6756	78.5387	78.5031	78.4919	78.3837	77.8388	78.1292	N.A	79.014	79.3945	79.4744	79.5568	79.1547	79.351	79.6628	79.2918	79.43	79.7361	79.3696	79.5413	79.6842	80.6868	80.4478	79.2275	79.2975	79.3447	80.2773	80.2851	80.0294	80.0278	80.1536	80.1301	80.169
(Clade VII) ASxL5	78.783	N.A	77.8127	N.A	78.431	78.6086	78.7758	78.7021	78.796	78.719	78.6535	78.6712	78.442	78.4945	77.9622	N.A	78.8132	78.7678	78.6385	78.6966	78.4998	77.9628	78.3208	N.A	79.1052	79.4056	79.4247	79.3342	79.2834	79.3311	79.7124	79.0594	79.3363	79.6993	79.0682	79.8916	79.5775	80.2699	80.1871	79.0871	78.9121	79.2412	80.3666	80.3372	79.9859	79.8751	79.9899	80.4138	80.2835
T. oleivorans 4BN06-13	N.A	N.A	N.A	N.A	N.A	N.A	N.A	N.A	N.A	N.A	N.A	N.A	N.A	N.A	N.A	N.A	N.A	N.A	N.A	N.A	N.A	N.A	N.A	N.A	N.A	N.A	N.A	N.A	N.A	N.A	N.A	N.A	N.A	N.A	N.A	N.A	N.A	N.A	N.A	N.A	N.A	N.A	N.A	N.A	N.A	N.A	N.A	N.A	N.A
T. oleivorans K188	N.A	N.A	N.A	N.A	N.A	N.A	N.A	N.A	N.A	N.A	N.A	N.A	N.A	N.A	N.A	N.A	N.A	N.A	N.A	N.A	N.A	N.A	N.A	N.A	N.A	N.A	N.A	N.A	N.A	N.A	N.A	N.A	N.A	N.A	N.A	N.A	N.A	N.A	N.A	N.A	N.A	N.A	N.A	N.A	N.A	N.A	N.A	N.A	N.A
T. oleivorans MIL-1	N.A	N.A	N.A	N.A	N.A	N.A	N.A	N.A	N.A	N.A	N.A	N.A	N.A	N.A	N.A	N.A	N.A	N.A	N.A	N.A	N.A	N.A	N.A	N.A	N.A	N.A	N.A	N.A	N.A	N.A	N.A	N.A	N.A	N.A	N.A	N.A	N.A	N.A	N.A	N.A	N.A	N.A	N.A	N.A	N.A	N.A	N.A	N.A	N.A
T. oleivorans R6-15	N.A	N.A	N.A	N.A	N.A	N.A	N.A	N.A	N.A	N.A	N.A	N.A	N.A	N.A	N.A	N.A	N.A	N.A	N.A	N.A	N.A	N.A	N.A	N.A	N.A	N.A	N.A	N.A	N.A	N.A	N.A	N.A	N.A	N.A	N.A	N.A	N.A	N.A	N.A	N.A	N.A	N.A	N.A	N.A	N.A	N.A	N.A	N.A	N.A
[truncated: 6 more columns]

## Sheet: Table S5
Supplementary Table S5. The DNA-DNA hybridization (DDH) values among the Venatorbacter and Thalassolituus species.
	(Clade I) ERR1712000.bin1	(Clade I) ERR594289.bin1	(Clade I) ERR594323.bin2	(Clade I) ERR594333.bin2	(Clade I) ERR594337.bin2	(Clade I) ERR599053.bin1	(Clade I) ERR599087.bin1	(Clade I) ERR599246.bin1	(Clade I) ERR868390.bin1	(Clade I) ERR868398.bin1	(Clade I) ERR868467.bin1	(Clade I) ERR868486.bin1	(Clade I) ERR868500.bin1	(Clade I) ERR868511.bin1	(Clade II) ERR594323.bin1	(Clade II) ERR594337.bin1	(Clade II) ERR594339.bin1	(Clade II) ERR599039.bin1	(Clade II) ERR599132.bin1	(Clade II) ERR868362.bin1	(Clade II) ERR868384.bin1	(Clade II) ERR868467.bin2	(Clade II) ERR868480.bin2	(Clade II) ERR868500.bin2	(Clade III) SRR2657213.bin1	(Clade IV) IMCC1826	(Clade V) SRR6050903.bin1	(Clade V) SRR6050905.bin1	(Clade V) SRR6050921.bin1	(Clade V) SRR6050958.bin1	(Clade V) SRR6051141.bin1	(Clade V) SRR6051181.bin1	(Clade V) SRR6051512.bin1	(Clade V) SRR6051612.bin1	(Clade V) SRR6051617.bin1	(Clade V) SRR6051694.bin1	(Clade V) SRR6051699.bin1	(Clade V) SRR6979550.bin1	(Clade VI) C2	(Clade VI) ERR594333.bin1	(Clade VI) ERR599000.bin1	(Clade VI) GCA_018826465.1	(Clade VI) MT18	(Clade VI) SRR2046235.bin1	(Clade VI) SRR2046236.bin1	(Clade VI) SRR6241617.bin1	(Clade VI) ST750PaO-4	(Clade VI) TMPB967	(Clade VI) TTPB476
(Clade I) ERR1712000.bin1	100	98.8	96.9	96.8	98.6	82.6	98.9	99.3	99.2	99.1	99.2	82.9	99.3	99.2	23.5	30.4	22.6	22.6	22.5	22.4	22.4	22.2	23.5	22.7	20.1	20.3	19.6	20.1	20	20	19.4	20.4	20.3	19.5	20.7	21.3	19.4	19.3	19.7	19.7	20.1	20	19.7	19.7	19.6	19.8	19.7	19.7	19.7
(Clade I) ERR594289.bin1	98.8	100	98.2	98.3	99.1	81.9	99.3	99.4	99.4	99.4	99.1	81.7	99.3	99.5	24.3	26.5	23.6	23.5	23.5	23.5	23.6	22.9	23.9	23.1	19.8	20.9	19.2	19.6	19.8	20.1	19.2	19.9	19.7	19.6	19.8	20.5	19.2	19.4	20.1	21.4	20.4	19.8	20.3	20.3	20.6	20.2	20	20.4	20.4
(Clade I) ERR594323.bin2	96.9	98.2	100	98.7	98.1	80	98.3	98.5	98.4	98.4	98.4	79.8	98.5	98.5	22.8	24.4	23.2	23.2	23.1	23.1	23.1	22.7	23.6	23	20.3	20.6	19.6	20.1	20.1	20.3	19.5	20	20.3	19.6	20.6	20.2	19.4	19.8	19.6	20	20.1	19.5	19.7	19.7	19.8	19.8	19.5	19.7	19.7
(Clade I) ERR594333.bin2	96.8	98.3	98.7	100	97.8	80.3	98.1	98.1	98	97.9	97.9	79.8	97.8	98.7	23.2	28.4	22.1	22.1	22.1	22.1	22.2	21.8	22.9	22.2	19.6	19.8	23	24.5	26.5	23.4	23.2	23.9	24.2	23.4	26.2	26.3	23.2	22.8	27.9	19.6	29.8	28.4	30.4	28.8	29.1	29.4	28.2	29.3	28.9
(Clade I) ERR594337.bin2	98.6	99.1	98.1	97.8	100	80.2	99	99.2	99.1	99	99	80.2	99.1	99.2	23.5	22.6	23.2	23.1	23.1	23.1	23.1	22.6	23.8	22.7	20.4	20.7	19.9	20.6	20.4	20.5	19.8	20.7	20.7	19.9	21.3	21.8	19.8	19.7	20.1	20.2	20.4	20.4	20.2	20.3	20.2	20.2	20	20.3	20.3
(Clade I) ERR599053.bin1	82.6	81.9	80	80.3	80.2	100	80.8	80.8	81	81	80.8	99.7	80.6	81.4	23.8	27	23.3	23.2	23.1	23.1	23.1	22.5	23.7	22.8	20.8	21.6	20.2	20.4	20.4	20.4	19.8	20.7	20.9	19.9	21.1	21.6	19.8	19.9	20.4	20.1	20.5	20.7	20.6	20.6	20.5	20.5	20.3	20.6	20.6
(Clade I) ERR599087.bin1	98.9	99.3	98.3	98.1	99	80.8	100	99.8	99.7	99.7	99.6	80.6	99.4	99.7	23.8	28.8	22.8	22.8	22.8	22.7	22.8	22.2	23.4	22.6	20.5	21	20.2	20.7	20.5	20.5	19.9	20.8	20.9	20	21.6	22	19.9	19.7	20.1	20.1	20.3	20.5	20.3	20.3	20.2	20.2	20	20.3	20.3
(Clade I) ERR599246.bin1	99.3	99.4	98.5	98.1	99.2	80.8	99.8	100	99.9	99.8	99.7	80.5	99.5	99.9	23.5	28.7	22.5	22.5	22.5	22.4	22.5	21.9	23.1	22.4	20.3	20.9	19.9	20.5	20.5	20.4	19.8	20.6	20.7	19.9	21.4	21.6	19.8	19.6	20	20.1	20.2	20.5	20.1	20.1	20.2	20.2	19.9	20.1	20.1
(Clade I) ERR868390.bin1	99.2	99.4	98.4	98	99.1	81	99.7	99.9	100	99.8	99.7	80.7	99.5	99.9	23.5	28.2	22.6	22.7	22.6	22.5	22.6	21.9	23.2	22.4	20.4	21.1	20.1	20.7	20.6	20.5	19.9	20.9	21	20	21.6	21.9	19.8	19.6	20.1	20.1	20.3	20.6	20.2	20.2	20.2	20.2	20	20.3	20.3
(Clade I) ERR868398.bin1	99.1	99.4	98.4	97.9	99	81	99.7	99.8	99.8	100	99.6	80.7	99.4	99.8	23.6	28.8	22.7	22.6	22.6	22.6	22.6	22	23.2	22.5	20.4	20.9	19.9	20.6	20.5	20.4	19.7	20.7	20.9	19.8	21.6	22.2	19.7	19.7	20	20	20.3	20.4	20.1	20.1	20.1	20.1	19.9	20.1	20.1
(Clade I) ERR868467.bin1	99.2	99.1	98.4	97.9	99	80.8	99.6	99.7	99.7	99.6	100	80.5	99.4	99.7	23.7	28.9	22.7	22.7	22.7	22.7	22.7	21.9	23.3	22.6	20.3	20.8	19.9	20.4	20.4	20.3	19.8	20.5	20.7	19.9	21.5	21.7	19.7	19.6	19.9	20.1	20.3	20.3	20	20	20.1	20.1	19.8	20.1	20.1
(Clade I) ERR868486.bin1	82.9	81.7	79.8	79.8	80.2	99.7	80.6	80.5	80.7	80.7	80.5	100	80.3	81.1	23.7	28.6	22.7	22.7	22.7	22.6	22.7	22.1	23.2	22.7	20.2	20.9	19.9	20	20.4	20.2	19.6	20.2	20.3	19.8	21.1	21.2	19.6	19.8	19.8	19.8	20.3	20.4	20	20.1	20.1	20	19.7	20.1	20.1
(Clade I) ERR868500.bin1	99.3	99.3	98.5	97.8	99.1	80.6	99.4	99.5	99.5	99.4	99.4	80.3	100	99.6	23.7	29	22.5	22.5	22.5	22.5	22.5	22.1	23.2	22.4	20.1	20.6	19.6	20	20.2	20	19.4	20.2	20.2	19.5	20.9	21.3	19.4	19.5	19.7	19.9	20.2	20.2	19.8	19.8	19.9	19.9	19.6	19.8	19.8
(Clade I) ERR868511.bin1	99.2	99.5	98.5	98.7	99.2	81.4	99.7	99.9	99.9	99.8	99.7	81.1	99.6	100	23.8	29.5	22.7	22.7	22.6	22.6	22.6	22	23.4	22.5	20.7	21.5	20.2	20.8	20.6	20.5	20.1	21	21.1	20.2	21.6	22.5	20	19.9	20.3	20.3	20.4	20.7	20.4	20.4	20.4	20.3	20.2	20.4	20.4
(Clade II) ERR594323.bin1	23.5	24.3	22.8	23.2	23.5	23.8	23.8	23.5	23.5	23.6	23.7	23.7	23.7	23.8	100	96.3	98.8	98.9	98.9	98.8	98.8	98.9	98.6	99.3	19.9	19.4	18.9	19	19.1	18.8	18.7	18.8	19.4	18.8	19.2	19.4	18.7	18.8	19.3	19.3	19.5	19.5	19.4	19.2	19.2	19.2	19.3	19.3	19.3
(Clade II) ERR594337.bin1	30.4	26.5	24.4	28.4	22.6	27	28.8	28.7	28.2	28.8	28.9	28.6	29	29.5	96.3	100	92.9	92.9	93.2	92.7	92.5	92.7	93.3	98	19.6	20	19.6	19.6	19.7	19.7	19.4	19.6	19.7	19.5	19.5	19.7	19.4	19.8	19.4	19.1	19.2	19.1	19.2	19.6	19.5	19.3	19.6	19.7	19.6
(Clade II) ERR594339.bin1	22.6	23.6	23.2	22.1	23.2	23.3	22.8	22.5	22.6	22.7	22.7	22.7	22.5	22.7	98.8	92.9	100	99.9	99.9	99.9	99.7	99.7	99.2	99.6	19.8	19.6	19.7	20.1	19.9	19.7	19.2	20	20.4	19.4	20.6	20.6	19.2	19.1	19.7	19.6	19.4	20.2	19.7	19.6	19.5	19.6	19.7	19.8	19.8
(Clade II) ERR599039.bin1	22.6	23.5	23.2	22.1	23.1	23.2	22.8	22.5	22.7	22.6	22.7	22.7	22.5	22.7	98.9	92.9	99.9	100	100	99.9	99.8	99.7	99.2	99.6	19.7	19.5	19.6	19.9	19.8	19.6	19.1	19.9	20.4	19.3	20.4	20.4	19.1	19	19.5	19.5	19.4	20.1	19.6	19.6	19.5	19.5	19.5	19.7	19.7
(Clade II) ERR599132.bin1	22.5	23.5	23.1	22.1	23.1	23.1	22.8	22.5	22.6	22.6	22.7	22.7	22.5	22.6	98.9	93.2	99.9	100	100	99.9	99.8	99.7	99.2	99.7	19.6	19.3	19.4	19.7	19.8	19.4	19.1	19.7	20.2	19.3	20.3	20.3	19.1	19	19.3	19.5	19.4	20.1	19.4	19.4	19.4	19.4	19.3	19.5	19.5
(Clade II) ERR868362.bin1	22.4	23.5	23.1	22.1	23.1	23.1	22.7	22.4	22.5	22.6	22.7	22.6	22.5	22.6	98.8	92.7	99.9	99.9	99.9	100	99.8	99.7	99.2	99.7	19.6	19.3	19.5	19.8	19.9	19.4	19.1	19.7	20.2	19.3	20.4	20.4	19.1	19	19.4	19.5	19.4	20.1	19.5	19.5	19.4	19.5	19.4	19.6	19.6
(Clade II) ERR868384.bin1	22.4	23.6	23.1	22.2	23.1	23.1	22.8	22.5	22.6	22.6	22.7	22.7	22.5	22.6	98.8	92.5	99.7	99.8	99.8	99.8	100	99.6	99.1	99.6	19.5	19.2	19.3	19.5	19.5	19.2	19	19.3	20	19.1	19.9	19.8	19	19	19.2	19.5	19.3	20	19.3	19.3	19.3	19.3	19.2	19.3	19.4
(Clade II) ERR868467.bin2	22.2	22.9	22.7	21.8	22.6	22.5	22.2	21.9	21.9	22	21.9	22.1	22.1	22	98.9	92.7	99.7	99.7	99.7	99.7	99.6	100	99.2	99.7	19.3	18.9	18.9	19.2	19.2	18.9	18.6	19.1	19.4	18.7	19.3	19.5	18.6	18.8	19	19.4	19	19.5	19.2	19.1	19.1	19.1	19.1	19.1	19.1
(Clade II) ERR868480.bin2	23.5	23.9	23.6	22.9	23.8	23.7	23.4	23.1	23.2	23.2	23.3	23.2	23.2	23.4	98.6	93.3	99.2	99.2	99.2	99.2	99.1	99.2	100	99.1	20	19.9	19.8	20	20	19.7	19.4	20.1	20.2	19.6	20.2	20.2	19.4	19.4	19.9	19.8	19.5	19.9	20	19.9	19.7	19.9	20	20.1	20.1
(Clade II) ERR868500.bin2	22.7	23.1	23	22.2	22.7	22.8	22.6	22.4	22.4	22.5	22.6	22.7	22.4	22.5	99.3	98	99.6	99.6	99.7	99.7	99.6	99.7	99.1	100	19.5	19.1	18.7	19	19.4	18.4	18.5	19.1	18.6	18.6	18.4	18.5	18.5	19.2	19.2	19.3	19.1	19.5	19.3	19.3	19.3	19.3	19.1	19.3	19.4
(Clade III) SRR2657213.bin1	20.1	19.8	20.3	19.6	20.4	20.8	20.5	20.3	20.4	20.4	20.3	20.2	20.1	20.7	19.9	19.6	19.8	19.7	19.6	19.6	19.5	19.3	20	19.5	100	19.2	20.4	20.7	20.7	20.5	19.9	21.1	21.1	20	21.6	21.4	19.8	19.6	20.3	19.9	20.5	20.9	20.3	20.3	20.2	20.3	20.3	20.3	20.3
(Clade IV) IMCC1826	20.3	20.9	20.6	19.8	20.7	21.6	21	20.9	21.1	20.9	20.8	20.9	20.6	21.5	19.4	20	19.6	19.5	19.3	19.3	19.2	18.9	19.9	19.1	19.2	100	20.4	20.4	20.5	20.4	19.8	21.3	20.8	20	21.3	21.4	19.7	19.9	20.6	20.1	20.5	21.2	21.4	21	20.5	20.2	20.3	21.1	21
(Clade V) SRR6050903.bin1	19.6	19.2	19.6	23	19.9	20.2	20.2	19.9	20.1	19.9	19.9	19.9	19.6	20.2	18.9	19.6	19.7	19.6	19.4	19.5	19.3	18.9	19.8	18.7	20.4	20.4	100	99.6	99.3	99.5	99.8	99.3	98.5	99.3	98.7	98.3	99.8	83.5	32.8	32.4	32.9	33.5	33	32.9	33	33.1	32.9	32.8	32.8
(Clade V) SRR6050905.bin1	20.1	19.6	20.1	24.5	20.6	20.4	20.7	20.5	20.7	20.6	20.4	20	20	20.8	19	19.6	20.1	19.9	19.7	19.8	19.5	19.2	20	19	20.7	20.4	99.6	100	99.4	99.5	99.8	99.2	98.3	99.3	98.5	98.5	99.8	83.5	33	32.4	32.8	33.8	33.1	32.9	32.9	33.1	33	33	33.1
(Clade V) SRR6050921.bin1	20	19.8	20.1	26.5	20.4	20.4	20.5	20.5	20.6	20.5	20.4	20.4	20.2	20.6	19.1	19.7	19.9	19.8	19.8	19.9	19.5	19.2	20	19.4	20.7	20.5	99.3	99.4	100	99.3	99.5	99.1	98.1	99.1	98.3	98.1	99.5	83.5	32.6	32.3	32.7	33.6	32.7	32.6	32.7	33	32.6	32.7	32.7
(Clade V) SRR6050958.bin1	20	20.1	20.3	23.4	20.5	20.4	20.5	20.4	20.5	20.4	20.3	20.2	20	20.5	18.8	19.7	19.7	19.6	19.4	19.4	19.2	18.9	19.7	18.4	20.5	20.4	99.5	99.5	99.3	100	99.7	99.3	98.4	99.2	98.6	98.4	99.7	83.1	33	32.6	32.8	33.7	33.1	33	33.2	33.3	33	33.1	33.1
(Clade V) SRR6051141.bin1	19.4	19.2	19.5	23.2	19.8	19.8	19.9	19.8	19.9	19.7	19.8	19.6	19.4	20.1	18.7	19.4	19.2	19.1	19.1	19.1	19	18.6	19.4	18.5	19.9	19.8	99.8	99.8	99.5	99.7	100	99.4	98.4	99.5	98.7	98.6	99.9	83.1	32.7	32.2	32.5	33.5	32.9	32.7	32.9	33	32.8	32.7	32.7
(Clade V) SRR6051181.bin1	20.4	19.9	20	23.9	20.7	20.7	20.8	20.6	20.9	20.7	20.5	20.2	20.2	21	18.8	19.6	20	19.9	19.7	19.7	19.3	19.1	20.1	19.1	21.1	21.3	99.3	99.2	99.1	99.3	99.4	100	97.9	98.9	98.1	98.3	99.4	83.6	33.7	33.5	33.3	34.4	33.9	33.6	33.7	33.8	33.8	33.8	33.9
(Clade V) SRR6051512.bin1	20.3	19.7	20.3	24.2	20.7	20.9	20.9	20.7	21	20.9	20.7	20.3	20.2	21.1	19.4	19.7	20.4	20.4	20.2	20.2	20	19.4	20.2	18.6	21.1	20.8	98.5	98.3	98.1	98.4	98.4	97.9	100	97.9	97.4	96.8	98.4	82.1	34.5	34	34.2	35.1	34.5	34.3	34.4	34.7	34.5	34.4	34.4
(Clade V) SRR6051612.bin1	19.5	19.6	19.6	23.4	19.9	19.9	20	19.9	20	19.8	19.9	19.8	19.5	20.2	18.8	19.5	19.4	19.3	19.3	19.3	19.1	18.7	19.6	18.6	20	20	99.3	99.3	99.1	99.2	99.5	98.9	97.9	100	98.4	98	99.5	82.9	33.2	32.6	32.9	33.8	33.2	33.2	33.4	33.4	33.2	33.1	33.1
(Clade V) SRR6051617.bin1	20.7	19.8	20.6	26.2	21.3	21.1	21.6	21.4	21.6	21.6	21.5	21.1	20.9	21.6	19.2	19.5	20.6	20.4	20.3	20.4	19.9	19.3	20.2	18.4	21.6	21.3	98.7	98.5	98.3	98.6	98.7	98.1	97.4	98.4	100	97.7	98.8	83.4	33.9	33.4	33.7	34.6	34	34.1	34.2	34.2	33.9	34.1	34.2
(Clade V) SRR6051694.bin1	21.3	20.5	20.2	26.3	21.8	21.6	22	21.6	21.9	22.2	21.7	21.2	21.3	22.5	19.4	19.7	20.6	20.4	20.3	20.4	19.8	19.5	20.2	18.5	21.4	21.4	98.3	98.5	98.1	98.4	98.6	98.3	96.8	98	97.7	100	98.5	83.2	34.1	33.7	34.6	34.8	34.4	34.3	34.2	34.7	34.4	34.4	34.4
(Clade V) SRR6051699.bin1	19.4	19.2	19.4	23.2	19.8	19.8	19.9	19.8	19.8	19.7	19.7	19.6	19.4	20	18.7	19.4	19.2	19.1	19.1	19.1	19	18.6	19.4	18.5	19.8	19.7	99.8	99.8	99.5	99.7	99.9	99.4	98.4	99.5	98.8	98.5	100	83.1	32.7	32.2	32.5	33.4	32.8	32.7	32.9	32.9	32.7	32.6	32.6
(Clade V) SRR6979550.bin1	19.3	19.4	19.8	22.8	19.7	19.9	19.7	19.6	19.6	19.7	19.6	19.8	19.5	19.9	18.8	19.8	19.1	19	19	19	19	18.8	19.4	19.2	19.6	19.9	83.5	83.5	83.5	83.1	83.1	83.6	82.1	82.9	83.4	83.2	83.1	100	32.1	32	32.3	33	32.3	32.2	32.3	32.1	32.1	32.1	32.1
(Clade VI) C2	19.7	20.1	19.6	27.9	20.1	20.4	20.1	20	20.1	20	19.9	19.8	19.7	20.3	19.3	19.4	19.7	19.5	19.3	19.4	19.2	19	19.9	19.2	20.3	20.6	32.8	33	32.6	33	32.7	33.7	34.5	33.2	33.9	34.1	32.7	32.1	100	76.6	77.6	81.2	78.3	76.7	77.5	80.9	80.6	80	79.8
(Clade VI) ERR594333.bin1	19.7	21.4	20	19.6	20.2	20.1	20.1	20.1	20.1	20	20.1	19.8	19.9	20.3	19.3	19.1	19.6	19.5	19.5	19.5	19.5	19.4	19.8	19.3	19.9	20.1	32.4	32.4	32.3	32.6	32.2	33.5	34	32.6	33.4	33.7	32.2	32	76.6	100	98.7	76.4	93.7	81.1	82.1	76.5	76.8	78.8	78.7
(Clade VI) ERR599000.bin1	20.1	20.4	20.1	29.8	20.4	20.5	20.3	20.2	20.3	20.3	20.3	20.3	20.2	20.4	19.5	19.2	19.4	19.4	19.4	19.4	19.3	19	19.5	19.1	20.5	20.5	32.9	32.8	32.7	32.8	32.5	33.3	34.2	32.9	33.7	34.6	32.5	32.3	77.6	98.7	100	77.5	94.8	82	83.1	77.7	77.6	79.2	79.1
(Clade VI) GCA_018826465.1	20	19.8	19.5	28.4	20.4	20.7	20.5	20.5	20.6	20.4	20.3	20.4	20.2	20.7	19.5	19.1	20.2	20.1	20.1	20.1	20	19.5	19.9	19.5	20.9	21.2	33.5	33.8	33.6	33.7	33.5	34.4	35.1	33.8	34.6	34.8	33.4	33	81.2	76.4	77.5	100	77.7	76	76.8	80.5	80.5	80.1	80
(Clade VI) MT18	19.7	20.3	19.7	30.4	20.2	20.6	20.3	20.1	20.2	20.1	20	20	19.8	20.4	19.4	19.2	19.7	19.6	19.4	19.5	19.3	19.2	20	19.3	20.3	21.4	33	33.1	32.7	33.1	32.9	33.9	34.5	33.2	34	34.4	32.8	32.3	78.3	93.7	94.8	77.7	100	82.4	83.2	77.8	78.1	79	79.1
(Clade VI) SRR2046235.bin1	19.7	20.3	19.7	28.8	20.3	20.6	20.3	20.1	20.2	20.1	20	20.1	19.8	20.4	19.2	19.6	19.6	19.6	19.4	19.5	19.3	19.1	19.9	19.3	20.3	21	32.9	32.9	32.6	33	32.7	33.6	34.3	33.2	34.1	34.3	32.7	32.2	76.7	81.1	82	76	82.4	100	99.6	76	76	78.3	78
(Clade VI) SRR2046236.bin1	19.6	20.6	19.8	29.1	20.2	20.5	20.2	20.2	20.2	20.1	20.1	20.1	19.9	20.4	19.2	19.5	19.5	19.5	19.4	19.4	19.3	19.1	19.7	19.3	20.2	20.5	33	32.9	32.7	33.2	32.9	33.7	34.4	33.4	34.2	34.2	32.9	32.3	77.5	82.1	83.1	76.8	83.2	99.6	100	76.8	76.9	79.5	79.1
(Clade VI) SRR6241617.bin1	19.8	20.2	19.8	29.4	20.2	20.5	20.2	20.2	20.2	20.1	20.1	20	19.9	20.3	19.2	19.3	19.6	19.5	19.4	19.5	19.3	19.1	19.9	19.3	20.3	20.2	33.1	33.1	33	33.3	33	33.8	34.7	33.4	34.2	34.7	32.9	32.1	80.9	76.5	77.7	80.5	77.8	76	76.8	100	92	79	78.9
(Clade VI) ST750PaO-4	19.7	20	19.5	28.2	20	20.3	20	19.9	20	19.9	19.8	19.7	19.6	20.2	19.3	19.6	19.7	19.5	19.3	19.4	19.2	19.1	20	19.1	20.3	20.3	32.9	33	32.6	33	32.8	33.8	34.5	33.2	33.9	34.4	32.7	32.1	80.6	76.8	77.6	80.5	78.1	76	76.9	92	100	78.9	78.7
(Clade VI) TMPB967	19.7	20.4	19.7	29.3	20.3	20.6	20.3	20.1	20.3	20.1	20.1	20.1	19.8	20.4	19.3	19.7	19.8	19.7	19.5	19.6	19.3	19.1	20.1	19.3	20.3	21.1	32.8	33	32.7	33.1	32.7	33.8	34.4	33.1	34.1	34.4	32.6	32.1	80	78.8	79.2	80.1	79	78.3	79.5	79	78.9	100	100
(Clade VI) TTPB476	19.7	20.4	19.7	28.9	20.3	20.6	20.3	20.1	20.3	20.1	20.1	20.1	19.8	20.4	19.3	19.6	19.8	19.7	19.5	19.6	19.4	19.1	20.1	19.4	20.3	21	32.8	33.1	32.7	33.1	32.7	33.9	34.4	33.1	34.2	34.4	32.6	32.1	79.8	78.7	79.1	80	79.1	78	79.1	78.9	78.7	100	100
(Clade VII) ASx5O	19.4	19.1	19.1	18.8	19.6	20	19.6	19.5	19.6	19.5	19.4	19.4	19.3	19.7	19.3	18.9	19.4	19.4	19.2	19.2	19.2	18.8	19.7	20	19.5	20.8	20.7	20.9	20.9	21	20.2	21.2	20.9	20.4	21.2	21.5	20.2	23.1	20.8	20.1	20.5	21	20.9	20.9	20.7	20.7	20.6	21	21
(Clade VII) ASxL5	19.5	19	19.5	19.3	19.7	20	19.8	19.7	19.8	19.7	19.6	19.6	19.4	19.8	19.2	19.1	19.4	19.3	19.1	19.2	19.1	18.8	19.4	19.5	19.5	20.6	20.8	20.9	20.9	21	20.3	21.1	21.2	20.4	21.4	21.7	20.2	23.4	20.9	20.3	20.7	21.3	21.5	21.4	20.9	20.8	20.7	21.6	21.5
T. oleivorans 4BN06-13	18	17.4	17	19.8	18.3	19	18.8	18.6	19	18.5	18.4	18.2	18.1	19.1	17.3	19.3	18	18	17.7	17.7	17.9	17	18.1	18.4	18.1	18.7	19.4	19.9	19.2	19.6	19	20.1	20.3	19.1	20.1	22	18.7	18	19.2	18	17.9	19	19.1	18.6	18.5	18.6	18.8	18.9	18.9
T. oleivorans K188	18	19.7	18.3	20	19.1	21.1	19.4	19.2	19.6	19.1	19	20	18.8	20	16.9	18.6	17.8	17.8	17.5	17.5	17.6	16.8	17.7	17.6	18.1	20.5	19.4	20	19.3	19.6	19.1	20	20.1	19.4	20	22.2	18.9	18.2	19.5	17.9	18	19.1	20.9	19.7	19	18.8	18.9	20.9	20.2
T. oleivorans MIL-1	17.9	19.8	18.7	19.9	19.4	20.9	19.3	19.2	19.5	19.2	19.1	20	18.7	19.8	17.2	20.6	17.9	17.8	17.5	17.6	17.7	17	18	17.8	18	20.2	19.2	19.8	18.9	19.1	18.7	19.9	20.1	19	20.1	22.3	18.5	18.2	19.6	18.1	18	19.4	21.3	19.6	18.9	18.8	19.2	20.9	20.2
T. oleivorans R6-15	18	19.8	18.6	19.5	19.3	21.3	19.3	19.2	19.4	19.1	18.9	20.1	18.7	19.8	17.5	24.5	18.1	18	17.7	17.8	18	17.3	18	18.1	18.2	19.7	19.5	20.1	19.3	19.6	19	20.3	20.5	19.2	20.2	22.2	18.8	18.4	19.7	18	18	18.8	20.9	19.6	19	18.9	19.2	20.3	20.3
[truncated: 6 more columns]

## Sheet: Table S6
Supplementary Table S6. The sampling information of Venatorbacter species
Name	Type	Phylogenetic subclade	Genomic size	Completeness (%)	Contamination (%)	Mapping rate (%)	NCBI Biosample	Latitude	Longitude	Depth	Sample description
ERR868390.bin1	MAG	I	4250284	98.27	0.94	0.98	SAMEA2623359	6.33	-102.94	5m	seawater
ERR868486.bin1	MAG	I	4393783	97.2	2.42	0.17	SAMEA2620204	14.61	69.98	5m	seawater
ERR594323.bin2	MAG	I	2771951	43.37	1.72	0.08	SAMEA2622823	-8.895	-142.623	5m	seawater
ERR868500.bin1	MAG	I	3949829	70	2.59	0.22	SAMEA2622997	11.27	-152.37	5m	seawater
ERR868511.bin1	MAG	I	3966081	91.37	0.74	0.1	SAMEA2623839	35.84	-37.15	40m	seawater
ERR599053.bin1	MAG	I	4023339	89.04	2.03	0.13	SAMEA2620217	14.55	70.01	60m	seawater
ERR599087.bin1	MAG	I	4150745	97.64	2.85	0.16	SAMEA2623370	6.34	-102.95	60m	seawater
ERR868398.bin1	MAG	I	4191647	98.22	1.23	0.79	SAMEA2623379	6.34	-102.95	60m	seawater
ERR594337.bin2	MAG	I	3838594	87.12	2.08	0.13	SAMEA2622737	-8.91	-140.28	150m	seawater
ERR1712000.bin1	MAG	I	2295788	78.91	0.51	1.31	SAMEA2623397	6.36	-103.06	450m	seawater
ERR868467.bin1	MAG	I	4204626	97.75	2.37	2.66	SAMEA2623397	6.36	-103.06	450m	seawater
ERR594289.bin1	MAG	I	1478730	31.9	0	0.1	SAMEA2621295	-30.15	-43.29	800m	seawater
ERR594333.bin1	MAG	I	3289838	57.05	0	0.1	SAMEA2621242	-20.93	-35.18	800m	seawater
ERR599246.bin1	MAG	I	4244761	98.29	0.91	0.36	SAMEA2621298	-30.15	-43.29	800m	seawater
ERR594339.bin1	MAG	II	4157211	95.56	0.3	0.38	SAMEA2622822	-8.91	-142.56	5m	seawater
ERR594323.bin1	MAG	II	2771951	52.74	3.45	0.12	SAMEA2622823	-8.895	-142.623	5m	seawater
ERR599039.bin1	MAG	II	4244641	100	0.73	0.61	SAMEA2622376	-2.01	-84.59	5m	seawater
ERR868480.bin2	MAG	II	3562820	82.27	0.89	0.09	SAMEA2623072	31.52	-159	5m	seawater
ERR868500.bin2	MAG	II	2001957	42.24	0	0.05	SAMEA2622997	11.27	-152.37	5m	seawater
ERR868467.bin2	MAG	II	3845940	60.34	0	0.29	SAMEA2623397	6.36	-103.06	450m	seawater
ERR599132.bin1	MAG	II	4197888	98.92	0.73	0.38	SAMEA2622197	-5.26	-85.17	480m	seawater
ERR868362.bin1	MAG	II	4157249	97.76	0.3	0.52	SAMEA2622206	-5.26	-85.17	480m	seawater
ERR868384.bin1	MAG	II	4022745	93.82	2.25	0.22	SAMEA2623054	22.75	-158.01	746m	seawater
SRR2657213.bin1	MAG	III	3660653	97.17	0.87	0.27	SAMN03981653	29.44	-89.9	4-8cm	marine sediment
IMCC1826	isolated strain	IV	3907227	-	-	-	SAMN16980773	37.256	126.225	0m	coastal seawater
SRR6979550.bin1	MAG	V	3608808	65.52	8.62	0.23	SAMN08779134	31.97	-81.03	0m	coastal salt marsh
SRR6050903.bin1	MAG	V	3651783	87.48	1.06	0.12	SAMN07631061	38.94	-110.13	Missing	groundwater
SRR6050905.bin1	MAG	V	3199175	83.28	1.18	0.17	SAMN07631060	38.94	-110.13	Missing	groundwater
SRR6050921.bin1	MAG	V	2471842	57.21	0.34	0.07	SAMN07631062	38.94	-110.13	Missing	groundwater
SRR6050958.bin1	MAG	V	3055495	68.96	1.5	0.24	SAMN07631066	38.94	-110.13	Missing	groundwater
SRR6051141.bin1	MAG	V	4268013	99.26	1.95	0.22	SAMN07631067	38.94	-110.13	Missing	groundwater
SRR6051181.bin1	MAG	V	2008614	53.55	0.75	0.07	SAMN07631068	38.94	-110.13	Missing	groundwater
SRR6051512.bin1	MAG	V	2915316	67.97	0.74	0.09	SAMN07631074	38.94	-110.13	Missing	groundwater
SRR6051612.bin1	MAG	V	4150654	95.89	2.61	0.2	SAMN07631075	38.94	-110.13	Missing	groundwater
SRR6051617.bin1	MAG	V	1354067	30.61	0.43	0.04	SAMN07631076	38.94	-110.13	Missing	groundwater
SRR6051694.bin1	MAG	V	876502	18.99	0.51	0.03	SAMN07631077	38.94	-110.13	Missing	groundwater
SRR6051699.bin1	MAG	V	4302405	99.48	1.6	0.31	SAMN07631084	38.94	-110.13	Missing	groundwater
SRR6241617.bin1	MAG	VI	4052983	96.7	2.66	0.15	SAMN07960331	38.94	-110.13	Missing	groundwater
GCA_018826465.1	MAG	VI	2772214	62.58	2.67	-	SAMN19298774	57.264	16.3936	415.19m	groundwater
ST750PaO-4	isolated strain	VI	4280721	-	-	-	SAMN15097647	18	116	750m	seawater (oxygen minimal zone)
ERR599000.bin1	MAG	VI	2860139	41.72	0	0.08	SAMEA2621232	-20.93	-35.18	800m	seawater
SRR2046235.bin1	MAG	VI	4396468	99.13	1.39	15.82	SAMN03609667	Missing	Missing	2041m	Von Damm hydrothermal vent plume
SRR2046236.bin1	MAG	VI	4190292	95.09	1.39	9.62	SAMN03609666	Missing	Missing	2238m	Von Damm hydrothermal vent plume
TMPB967	isolated strain	VI	4371126	-	-	-	SAMN22060404	141.658	11.158	4000m	seawater of Mariana Trench
C2-1	isolated strain	VI	4317714	-	-	-		22.19	131.057	5800m	sediment of Mariana Trench
TTBP476	isolated strain	VI	4292537	-	-	-	SAMN22060403	142.188	11.327	6000m	seawater of Mariana Trench
MT18	isolated strain	VI	4456069	-	-	-		11.327	142.274	11000m	sediment of Mariana Trench
ASx5O	isolated strain	VII	2990026	-	-	-	SAMN13245900	Missing	Missing	-	cattle slurry
ASxL5	isolated strain	VII	2827114	-	-	-	SAMN13245901	Missing	Missing	-	cattle slurry
HQ166763.1 (99.93%)	16S amplicon	unknown	-	-	-	-	-	missing	missing	Missing	surface seawater
JQ753144.1 (99.87%)	16S amplicon	unknown	-	-	-	-	-	missing	missing	Missing	Antarctic sea ice
KY457434.1 (99.67%)	16S amplicon	unknown	-	-	-	-	-	13.88 N	135.77 E	Missing	Crude oil enrichement consortium of Pacific Ocean surface seawater
KY457433.1 (99.53%)	16S amplicon	unknown	-	-	-	-	-	13.88 N	135.77 E	Missing	Crude oil enrichement consortium of Pacific Ocean surface seawater
KC492843.1 (99.42%)	16S amplicon	unknown	-	-	-	-	-	missing	missing	119m	Baltic Sea redoxcline, 119 m depth
DQ837280.1 (99.16%)	16S amplicon	unknown	-	-	-	-	-	missing	missing	Missing	a pristine coastal aquifer in Donana National Park, Spain
MT941008.1 (99.02%)	16S amplicon	unknown	-	-	-	-	-	missing	missing	Missing	missing
LC373529.1 (99%)	16S amplicon	unknown	-	-	-	-	-	39.32 N	139.65 E	Missing	surface seawater
JX529175.1 (98.96%)	16S amplicon	unknown	-	-	-	-	-	47.9533 S	15.1437 W	500m	500m depth water samples from the Southern ocean, Antarctica
JX530663.1 (98.89%)	16S amplicon	unknown	-	-	-	-	-	47.5015 S	15.4450 W	300m	300m depth water samples from the Southern ocean, Antarctica
DQ837272.1 (98.66%)	16S amplicon	unknown	-	-	-	-	-	missing	missing	Missing	a pristine coastal aquifer in Donana National Park, Spain
DQ837277.1 (98.31%)	16S amplicon	unknown	-	-	-	-	-	missing	missing	Missing	a pristine coastal aquifer in Donana National Park, Spain
MT757129.1 (97.58%)	16S amplicon	unknown	-	-	-	-	-	missing	missing	Missing	marine sponge "Cliona sp." of the Bay of Bengal
HM569768.1 (97.09%)	16S amplicon	unknown	-	-	-	-	-	37.16 N	126.15 E	Missing	seawater sample collected off the coast of Deokjeok island, Korea
KP410292.1 (97.06%)	16S amplicon	unknown	-	-	-	-	-	missing	missing	Missing	seawater from Xiamen Bay

## Sheet: Table S7
Supplementary Table S7. The characteristics of C2-1, “Thalassolituus” marinus IMCC1826, Thalassolituus oleivorans DSM 14913T, Oleibacter marinus DSM 24913T, and Oceanobacter kriegii IFO 15467T, which were tested by API ZYM, API 20NE and Biolog GEN III.
	C2-1	“Thalassolituus” marinus IMCC1826	Thalassolituus oleivorans DSM 14913(T)	Oleibacter marinus DSM 24913(T)	Oceanobacter kriegii IFO 15467(T)
API ZYM
Alkaline phosphatase	＋	＋	＋	＋	＋
Esterase(C4)	＋	＋	＋	＋	＋
Esterase lipase (C8)	＋	＋	＋	＋	＋
Lipase (C14)	w	＋	＋	＋	＋
Leucine aminopeptidase	w	＋	＋	＋	＋
Valine aminopeptidase	w	＋	w	＋	＋
Cystine aminopeptidase	w	w-	－	－	－
Trypsin	w	－	－	－	－
α-Chymotrypsin	w	－	－	－	－
Acid phosphatase	＋	＋	＋	w	＋
Naphtol-AS-Bl-phosphoamidase	＋	＋	w	w	＋
α-Galactosidase	w	－	－	－	－
β-Galactosidase	w	－	－	－	－
β-Glucuronidase	w	＋	w	w	w
α-Glucosidase	－	－	－	－	－
β-Glucosidase	－	－	－	－	－
N-acetyl-β-Glucosaminidase	－	w-	－	－	－
α-mannosidase	w	w-	－	－	－
α-fucosidase	w	w-	－	－	－
API 20NE
Denitrification	＋	＋	w	w	w
Indole production	－	－	－	－	－
D-Glucose fermentation	－	－	w	－	w
Arginine dihydrolase	＋	＋	＋	＋	＋
Urease	＋	＋	＋	＋	＋
β-Glucosidase (Aesculin hydrolysis )	w	－	－	－	－
Gelatin hydrolysis	－	－	－	＋	－
β-Galactosidase	－	－	－	－	－
D-Glucose	w	＋	－	w	＋
L-Arabinose	w	＋	w	－	－
D-Mannose	＋	+	－	＋	w
D-Mannitol	－	＋	－	＋	＋
N-acetyl-glucosamine	－	＋	w	－	w
D-Maltose	－	＋	－	＋	w
Potassium gluconate	－	＋	w	＋	－
Capric acid	－	－	－	－	－
Adipic acid	－	＋	－	＋	w
Malic acid	－	＋	＋	＋	＋
Trisodium citrate	－	－	w	w	＋
Phenylacetic acid	－	－	－	w	－
Biolog
α-Cyclodextrin	－	－	－	－	－
Dextrin	－	－	－	－	－
Glycogen	－	－	－	－	－
Tween 40	－	－	－	－	－
Tween 80	－	－	－	－	－
N-acetyl-D-galactosamine	－	－	－	－	－
N-acetyl-D-glucosamine	－	－	－	－	－
Adonitol	－	－	－	－	－
L-Arabinose	＋	＋	w	w	＋
D-Arabitol	w	w	w	w	＋
D-Cellobiose	w	－	－	－	－
i-Erythritol	－	－	－	－	－
D-Fructose	－	－	－	－	－
L-Fucose	－	－	－	－	－
D-Galactose	－	－	－	－	－
Gentiobiose	－	－	－	－	－
α-D-Glucose	－	－	－	－	－
m-Inositol	－	－	－	－	－
α-D-Lactose	－	－	－	－	－
Lactulose	－	－	－	－	－
Maltose	w	＋	w	w	＋
D-Mannitol	w	＋	w	w	＋
D-Mannose	w		w	w	＋
D-Melibiose	－	－	－	－	＋
β-Methyl-D-Glucoside	－	－	－	－	－
D-Psicose	－	－	－	－	－
D-Raffinose	－	－	－	－	－
L-Rhamnose	－	－	－	－	－
D-Sorbitol	－	－	－	－	－
Sucrose	－	－	w	－	－
D-Trehalose	－	－	－	－	－
Turanose	－	－	－	－	－
Xylitol	w	＋	w	w	＋
Methyl pyruvate	w	－	w	w	w
mono-methyl-succinate	w	－	w	w	w
Acetic acid	－	－	－	－	＋
cis-Aconitic acid	－	－	－	－	－
Citric acid	－	－	－	－	－
Formic acid	－	－	－	－	－
D-Galactonic acid lactone	－	＋	－	－	－
D-Galacturonic acid	－	－	－	－	－
D-Gluconic acid	w	－	w		w
D-Glucosaminic acid	－	－	－	－	－
D-Glucuronic acid	－	－	－	－	－
α-Hydroxy butyric acid	w	－	w	w	w
β-Hydroxy butyric acid	w	－	w	w	w
γ-Hydroxy butyric acid	w	－	w	w	w
p-Hydroxy phenylacetic acid	－	－	－	－	－
Itaconic acid	－	－	－	－	－
α-Keto butyric acid	－	－	－	－	－
α-Keto glutaric acid	－	－	－	－	－
α-Keto valeric acid	－	－	－	－	－
D, L-Lactic acid	－	－	－	－	－
Malonic acid	－	－	－	－	w
Propionic acid	－	－	－	－	w
Quinic acid	－	－	－	－	－
D-Saccharic acid	w	－	w	w	w
Sebacic acid	w	－	w	w	w
Succinic acid	w	－	w	w	w
Bromo succinic acid	－	－	－	－	－
Succinamic acid	－	－	－	－	－
Glucuronamide	－	－	－	－	－
L-Alaninamide	－	－	－	－	－
D-Alanine	w	－	－	－	－
L-Alanine	w	w	＋	＋	w
L-Alanyl-glycine	－	－	－	－	－
L-Asparagine	－	－	－	－	w
L-Aspartic acid	－	－	－	－	－
L-Glutamic acid	w	－	w	w	w
Glycyl-L-aspartic acid	w	－	w	－	－
Glycyl-L-glutamic acid	w	－	－	－	－
L-Histidine	－	－	－	－	－
Hydroxy-L-proline	w	－	－	－	＋
L-Leucine	－	－	－	－	－
L-Ornithine	＋	＋	－	－	w
L-Phenylalanine	－	－	－	－	－
L-Proline	w	－	－	－	－
L-Pyroglutamic acid	w	－	－	－	w
D-Serine	－	w	－	－	－
L-Serine	－	－	－	－	w
L-Threonine	w	－	w	w	w
D, L-Carnitine	w	－	w	w	w
γ-Amino butyric acid	＋	＋	w	w	＋
Urocanic acid	＋	－	＋	－	－
Inosine	－	`	－	－	－
Uridine	－	－	－	－	－
Thymidine	＋	＋	－	－	w
Phenyethylamine	－	－	－	－	－
Putrescine	w	－	－	－	－
2-Aminoethanol	＋	＋	－	－	－
2,3-Butanediol	＋	＋	－	－	－
Glycerol	＋	－	－	－	w
D, L-α-Glycerol phosphate	w	－	w	w	w
Glucose-1-phosphate	w	－	w	w	w
Glucose-6-phosphate	w	－	－	－	＋

## Sheet: Table S8
Supplementary Table S8. The genes of C2-1 involved in low temperature and high hydrostatic pressure adaptation
locus_tag	gene annotation
MT343_RS00075	BCCT family transporter
MT343_RS00455	ribosome-associated heat shock protein Hsp15
MT343_RS00960	ectoine synthase
MT343_RS01965	DNA repair protein RadA
MT343_RS02475	organic hydroperoxide resistance protein
MT343_RS03450	DNA mismatch repair endonuclease MutL
MT343_RS05670	DNA repair protein RecO C-terminal domain-containing protein
MT343_RS05770	cold-shock protein
MT343_RS06975	Hsp70 family protein
MT343_RS07650	transcriptional regulator BetI
MT343_RS07655	betaine-aldehyde dehydrogenase
MT343_RS07660	choline dehydrogenase
MT343_RS07665	choline ABC transporter substrate-binding protein
MT343_RS07670	choline ABC transporter permease subunit
MT343_RS07675	choline ABC transporter ATP-binding protein
MT343_RS09815	cold shock domain-containing protein CspD
MT343_RS11195	cold-shock protein
MT343_RS12885	cold shock domain-containing protein
MT343_RS14745	molecular chaperone DnaK
MT343_RS14750	nucleotide exchange factor GrpE
MT343_RS14755	DNA repair protein RecN
MT343_RS16110	DNA mismatch repair protein MutS
MT343_RS17835	D-(-)-3-hydroxybutyrate oligomer hydrolase
MT343_RS17840	SDR family oxidoreductase
MT343_RS17845	acyl CoA:acetate/3-ketoacid CoA transferase
MT343_RS17850	PHB depolymerase family esterase
MT343_RS18805	DNA repair protein RadC

## Sheet: Table S9
Supplementary Table S9. Gene expression of C2-1-like species in the metatranscriptional samples of Von Damm hydrothermal vent plumes, including SAMN03609707 from 2,041 m and SAMN03609696 from 2,238 m.
Gene in SRR2046235_bin1	Homologous gene in C2-1	Identity	Annotation	SignalP	Coverage in SAMN03609707 (metaT of 2024m)	Coverage in SAMN03609696 (metaT of 2238m)
scaffold_0_146	MT343_RS03780	100	type II secretion system GspH family protein	-	1039.32	32.1612
scaffold_0_156	MT343_RS03730	99.688	MSHA biogenesis protein MshI	-	1037.27	30.845
scaffold_20_39	MT343_RS17260	100	preprotein translocase subunit SecY	-	701.895	178.852
scaffold_32_33	MT343_RS05040	99.89	preprotein translocase subunit SecA	-	716.778	11.1881
scaffold_55_13	MT343_RS07055	99.029	M6 family metalloprotease domain-containing protein	SP(Sec/SPI)|CS pos: 18-19. SRA-SM. Pr: 0.6746	678.654	7.5657
scaffold_35_16	MT343_RS04625	99.835	5'-nucleotidase C-terminal domain-containing protein	LIPO(Sec/SPII)|CS pos: 21-22. LSG-CQ. Pr: 0.9997	701.225	3.1332
scaffold_11_19	MT343_RS12760	99.007	alkaline phosphatase D family protein	TAT(Tat/SPI)|CS pos: 34-35. CFG-DD. Pr: 0.4836	375.863	6.8286
scaffold_22_57	MT343_RS03085	99.708	phospholipase	SP(Sec/SPI)|CS pos: 22-23. AAA-FS. Pr: 0.5727	301.808	3.8317
scaffold_44_1	WP_028294948.1	99	alkaline phosphatase	SP(Sec/SPI)|CS pos: 22-23. AEA-AP. Pr: 0.9723	206.823	1.9224
scaffold_22_56	MT343_RS03090	99.708	phospholipase	SP(Sec/SPI)|CS pos: 22-23. AEA-FT. Pr: 0.8574	205.083	2.3971
scaffold_24_11	MT343_RS04740	99.736	endonuclease/exonuclease/phosphatase family	SP(Sec/SPI)|CS pos: 21-22. VQA-SS. Pr: 0.9559	269.115	1.4342
scaffold_0_162	MT343_RS03700	100	peptidoglycan DD-metalloendopeptidase family	SP(Sec/SPI)|CS pos: 20-21. AQA-DD. Pr: 0.9952	170.702	3.4406
scaffold_26_25	MT343_RS16125	99.609	peptidoglycan DD-metalloendopeptidase family	LIPO(Sec/SPII)|CS pos: 18-19. LTG-CL. Pr: 0.9989	219.073	2.3323
scaffold_8_38	MT343_RS05560	100	metallophosphoesterase	SP(Sec/SPI)|CS pos: 20-21. ALA-MS. Pr: 0.8021	95.1628	3.4065
scaffold_20_60	MT343_RS17365	99.029	30S ribosomal protein S10	-	444.5	45.348
scaffold_20_43	MT343_RS17280	100	50S ribosomal protein L18	-	266.05	44.758
scaffold_20_44	MT343_RS17285	100	50S ribosomal protein L6	-	341.418	56.2033
scaffold_83_7	MT343_RS17410	100	50S ribosomal protein L7/L12	-	338.09	85.2791
scaffold_38_41	MT343_RS11980	100	50S ribosomal protein L35	-	621.159	42.5924
scaffold_0_62	MT343_RS04200	100	50S ribosomal protein L21	-	102.788	41.964
scaffold_20_52	MT343_RS17325	100	50S ribosomal protein L16	-	390.587	54.3976
scaffold_20_33	MT343_RS17230	100	50S ribosomal protein L17	-	147.988	3.6201
scaffold_20_47	MT343_RS17300	100	50S ribosomal protein L5	-	531.757	47.4329
scaffold_20_57	MT343_RS17350	100	50S ribosomal protein L23	-	119.067	45.1046
scaffold_20_48	MT343_RS17305	99.038	50S ribosomal protein L24	-	637.004	45.2016
scaffold_47_26	MT343_RS13195	100	30S ribosomal protein S2	-	348.013	1.5333
scaffold_37_3	MT343_RS17390	100	30S ribosomal protein S7	-	381.788	99.8515
scaffold_83_4	MT343_RS17425	100	50S ribosomal protein L11	-	157.224	36.7249
scaffold_20_42	MT343_RS17275	100	30S ribosomal protein S5	-	703.787	202.498
scaffold_9_16	MT343_RS02770	100	30S ribosomal protein S9	-	83.4825	13.8381
scaffold_1_162	MT343_RS14625	100	30S ribosomal protein S15	-	1213.71	21.1852
scaffold_20_35	MT343_RS17240	100	30S ribosomal protein S4	-	713.163	89.1107
scaffold_20_51	MT343_RS17320	100	50S ribosomal protein L29	-	251.188	26.4091
scaffold_68_20	MT343_RS09305	98.361	50S ribosomal protein L32	-	96.7267	6.62
scaffold_37_4	MT343_RS17395	100	30S ribosomal protein S12	-	211.319	16.9635
scaffold_49_30	MT343_RS15785	100	30S ribosomal protein S21	-	121.81	30.6264
scaffold_4_17	MT343_RS02120	100	50S ribosomal protein L31	-	14.8333	0
scaffold_20_59	MT343_RS17360	100	50S ribosomal protein L3	-	599.594	165.722
scaffold_20_50	MT343_RS17315	98.864	30S ribosomal protein S17	-	457.753	82.986
scaffold_20_56	MT343_RS17345	100	50S ribosomal protein L2	-	461.41	117.574
scaffold_20_46	MT343_RS17295	100	30S ribosomal protein S14	-	348.024	41.935
scaffold_9_15	MT343_RS02765	100	50S ribosomal protein L13	-	100.734	12.922
scaffold_6_7	MT343_RS12185	100	30S ribosomal protein S1	-	152.463	25.5824
scaffold_46_16	MT343_RS02315	100	30S ribosomal protein S6	-	86.0994	26.617
scaffold_20_41	MT343_RS17270	100	50S ribosomal protein L30	-	372.333	49.18
scaffold_83_5	MT343_RS17420	100	50S ribosomal protein L1	-	193.961	62.0251
scaffold_46_15	MT343_RS02320	100	30S ribosomal protein S18	-	109.411	49.8811
scaffold_10_41	MT343_RS18800	100	50S ribosomal protein L28	-	33.9424	2.0419
scaffold_0_57	MT343_RS04225	100	30S ribosomal protein S20	-	127.8	10.586
scaffold_20_36	MT343_RS17245	100	30S ribosomal protein S11	-	698.894	96.891
scaffold_2_140	MT343_RS13935	100	50S ribosomal protein L19	-	62.9648	8.0528
scaffold_0_61	MT343_RS04205	100	50S ribosomal protein L27	-	67.2345	39.4593
scaffold_20_55	MT343_RS17340	100	30S ribosomal protein S19	-	212.383	46.3739
scaffold_20_38	MT343_RS17255	100	50S ribosomal protein L36	-	209.804	21.7065
scaffold_20_45	MT343_RS17290	99.231	30S ribosomal protein S8	-	426.568	90.7492
scaffold_20_53	MT343_RS17330	100	30S ribosomal protein S3	-	567.835	118.552
scaffold_2_143	MT343_RS13950	100	30S ribosomal protein S16	-	148.465	56.0347
scaffold_83_6	MT343_RS17415	100	50S ribosomal protein L10	-	364.104	191.107
scaffold_20_40	MT343_RS17265	100	50S ribosomal protein L15	-	728.544	164.066
scaffold_46_13	MT343_RS02330	100	50S ribosomal protein L9	-	19.298	23.6351
scaffold_20_58	MT343_RS17355	100	50S ribosomal protein L4	-	323.46	95.4596
scaffold_20_49	MT343_RS17310	100	50S ribosomal protein L14	-	399.852	56.6465
scaffold_10_40	MT343_RS18795	100	50S ribosomal protein L33	-	4.6667	0
scaffold_38_42	MT343_RS11975	100	50S ribosomal protein L20	-	483.63	37.5246
scaffold_20_37	MT343_RS17250	100	30S ribosomal protein S13	-	1429.81	127.777
scaffold_20_54	MT343_RS17335	100	50S ribosomal protein L22	-	375.085	66.7852
